# Supplementary material for: Familial Resemblance of Bone Health in Maternal Lineage Pairs and Triads: A Scoping Review
Source: Life (Basel). 2024 Jun 27;14(7):819. doi: 10.3390/life14070819 (PMC11277880; doi:10.3390/life14070819)
Supplement: Supplementary file 1 [file life-14-00819-s001.zip]

Archive with 1 entries (1 files):
- life-3044270-supplementary.pdf
